# Supplementary material for: A data set on anthropometric measurements and degree of discomfort of physically disabled workers for ergonomic requirements in work space design
Source: Data Brief. 2020 Mar 12;30:105420. doi: 10.1016/j.dib.2020.105420 (PMC7113429; doi:10.1016/j.dib.2020.105420)
Supplement: Supplementary file 1 [file mmc1.xml]

<?xml version="1.0" encoding="utf-8" standalone="no"?>
<data>
  <datasets>
    <author>mahmoud.m@yu.edu.jo</author>
    <type>0</type>
    <dataset>
      <value>1</value>
      <reason>No data was used for the research described in the article</reason>
      <comments />
    </dataset>
  </datasets>
</data>
